# Supplementary material for: Evaluation of surveillance-response interventions for Schistosoma haematobium elimination on Pemba Island, Tanzania: A 4-year intervention study with repeated cross-sectional surveys
Source: PLoS Negl Trop Dis. 2026 Feb 3;20(2):e0013947. doi: 10.1371/journal.pntd.0013947 (PMC12867264; doi:10.1371/journal.pntd.0013947)
Supplement: S1 Dataset — (CSV) [file pntd.0013947.s004.csv]

intv_year	IU	school_hh_wb	sex	age	ufpos	haempos
2021	2	hh	M	5	0	0
2021	2	hh	M	12	0	0
2021	2	hh	F	39	0	0
2021	2	hh	F	32	1	1
2021	2	hh	F	45	1	0
2021	3	hh	F	30	0	0
2021	3	hh	M	5	1	0
2021	3	hh	M	60	0	0
2021	3	hh	M	8	0	0
2021	3	hh	F	40	0	1
2021	3	hh	F	30	0	0
2021	3	hh	F	5	0	0
2021	3	hh	F	52	0	0
2021	3	hh	F	20	0	0
2021	3	hh	F	33	0	0
2021	3	hh	F	4	0	0
2021	3	hh	M	12	0	0
2021	3	hh	M	4	0	0
2021	3	hh	F	20	0	0
2021	3	hh	F	16	0	0
2021	3	hh	M	58	0	0
2021	3	hh	M	5	0	0
2021	3	hh	F	6	0	0
2021	3	hh	M	13	0	0
2021	3	hh	M	35	0	0
2021	3	hh	F	8	0	0
2021	3	hh	F	42	0	0
2021	3	hh	M	8	1	1
2021	3	hh	M	4	0	0
2021	3	hh	F	55	0	0
2021	3	hh	F	55	0	0
2021	3	hh	M	19	0	0
2021	3	hh	F	66	0	0
2021	3	hh	M	11	0	0
2021	3	school	F	10	0	1
2021	3	school	F	10	NA	0
2021	3	school	F	10	NA	0
2021	3	school	F	9	NA	0
2021	3	school	F	10	NA	0
2021	3	school	F	11	NA	0
2021	3	school	F	12	NA	0
2021	3	school	F	10	NA	0
2021	3	school	F	9	0	0
2021	3	school	F	9	NA	0
2021	3	school	F	10	NA	0
2021	3	school	F	10	NA	0
2021	3	school	F	10	NA	0
2021	3	school	F	12	NA	0
2021	3	school	F	9	NA	0
2021	3	school	M	11	NA	0
2021	3	school	M	12	0	1
2021	3	school	M	10	NA	0
2021	3	school	M	10	NA	0
2021	3	school	M	12	NA	0
2021	3	school	M	10	NA	0
2021	3	school	F	11	NA	0
2021	3	school	M	10	NA	0
2021	3	school	M	10	NA	0
2021	3	school	M	12	NA	0
2021	3	school	M	12	1	1
2021	3	school	M	11	NA	0
2021	3	school	M	10	NA	0
2021	3	school	M	12	1	1
2021	3	school	F	12	NA	0
2021	3	school	M	11	NA	0
2021	3	school	M	12	NA	0
2021	3	school	F	10	NA	0
2021	3	school	M	11	0	0
2021	3	school	M	10	NA	0
2021	3	school	M	10	0	0
2021	3	school	M	12	NA	0
2021	3	school	M	10	NA	0
2021	3	school	M	8	NA	0
2021	3	school	F	10	NA	0
2021	3	school	F	9	NA	0
2021	3	school	F	9	NA	0
2021	3	school	F	10	NA	0
2021	3	school	F	10	NA	0
2021	3	school	F	9	0	0
2021	3	school	F	10	NA	0
2021	3	school	F	9	0	1
2021	3	school	F	10	NA	0
2021	3	school	F	9	0	0
2021	3	school	F	10	NA	0
2021	3	school	F	10	0	0
2021	3	school	F	10	NA	0
2021	3	school	F	10	NA	0
2021	3	school	F	10	NA	0
2021	3	school	F	10	NA	0
2021	3	school	F	9	NA	0
2021	3	school	F	9	NA	0
2021	3	school	F	10	NA	0
2021	3	school	F	10	NA	0
2021	3	school	F	10	NA	0
2021	3	school	F	9	NA	0
2021	3	school	F	10	NA	0
2021	3	school	M	10	NA	0
2021	3	school	M	9	NA	0
2021	3	school	M	10	NA	0
2021	3	school	M	10	NA	0
2021	3	school	M	10	NA	0
2021	3	school	M	11	NA	0
2021	3	school	M	11	0	0
2021	3	school	F	9	NA	0
2021	3	school	M	9	NA	0
2021	3	school	M	11	NA	0
2021	3	school	M	11	NA	0
2021	3	school	M	9	NA	0
2021	3	school	M	9	0	0
2021	3	school	M	10	NA	0
2021	3	school	M	10	NA	0
2021	3	school	M	11	NA	0
2021	3	school	M	10	0	0
2021	3	school	M	10	NA	0
2021	3	school	M	11	NA	0
2021	3	school	M	12	NA	0
2021	3	school	M	13	NA	0
2021	3	school	M	13	NA	0
2021	3	school	M	13	NA	0
2021	3	school	F	11	NA	0
2021	3	school	F	11	NA	0
2021	3	school	F	11	NA	0
2021	3	school	F	10	NA	0
2021	3	school	F	11	NA	0
2021	3	school	M	10	NA	0
2021	3	school	F	12	NA	0
2021	3	school	F	11	NA	0
2021	3	school	F	9	NA	0
2021	3	school	F	10	NA	0
2021	3	school	F	10	NA	0
2021	3	school	F	9	NA	0
2021	3	school	F	11	NA	0
2021	3	school	F	10	NA	0
2021	3	school	F	11	NA	0
2021	3	school	M	12	NA	0
2021	3	school	F	11	NA	0
2021	3	school	F	11	NA	0
2021	3	school	F	11	NA	0
2021	3	school	F	10	NA	0
2021	3	school	F	13	NA	0
2021	3	school	F	11	NA	0
2021	3	school	F	12	NA	0
2021	3	school	F	11	NA	0
2021	3	school	F	11	NA	0
2021	3	school	F	11	0	0
2021	3	school	F	10	NA	0
2021	3	school	M	13	0	0
2021	3	school	M	11	NA	0
2021	3	school	M	11	NA	0
2021	3	school	M	12	NA	0
2021	3	school	M	14	0	0
2021	3	school	M	12	NA	0
2021	3	school	M	12	NA	0
2021	3	school	M	12	NA	0
2021	3	school	M	12	0	0
2021	3	school	M	11	NA	0
2021	3	school	M	12	NA	0
2021	3	school	M	11	NA	0
2021	3	school	M	11	NA	0
2021	3	school	M	11	NA	0
2021	3	school	M	13	NA	0
2021	3	school	M	10	NA	0
2021	3	school	M	12	NA	0
2021	3	school	M	11	NA	0
2021	3	school	M	13	NA	0
2021	3	school	M	12	NA	0
2021	3	school	M	10	NA	0
2021	3	school	M	12	0	0
2021	3	school	M	11	1	1
2021	3	school	M	13	NA	0
2021	3	school	F	10	NA	0
2021	3	school	F	10	NA	0
2021	3	school	F	10	NA	0
2021	3	school	F	12	NA	0
2021	3	school	F	13	NA	0
2021	3	school	M	10	NA	0
2021	3	school	F	12	NA	0
2021	3	school	F	10	NA	0
2021	3	school	F	11	NA	0
2021	3	school	F	11	NA	0
2021	3	school	F	10	NA	0
2021	3	school	F	11	NA	0
2021	3	school	F	10	NA	0
2021	3	school	F	12	NA	0
2021	3	school	F	10	NA	0
2021	3	school	F	12	0	0
2021	3	school	F	11	NA	0
2021	3	school	F	11	NA	0
2021	3	school	F	11	NA	0
2021	3	school	F	11	NA	0
2021	3	school	F	10	NA	0
2021	3	school	F	10	NA	0
2021	3	school	M	13	NA	0
2021	3	school	M	13	0	0
2021	3	school	M	15	NA	0
2021	3	school	M	13	NA	0
2021	3	school	M	12	NA	0
2021	3	school	M	13	NA	0
2021	3	school	M	13	NA	0
2021	3	school	M	14	NA	0
2021	3	school	M	13	NA	0
2021	3	school	M	14	NA	0
2021	3	school	M	11	1	1
2021	3	school	M	12	NA	0
2021	3	school	M	13	NA	0
2021	3	school	M	13	NA	0
2021	3	school	M	12	NA	0
2021	3	school	M	13	NA	0
2021	3	school	M	13	NA	0
2021	3	school	M	13	NA	0
2021	3	school	M	13	NA	0
2021	3	school	F	11	NA	0
2021	3	school	F	11	NA	0
2021	3	school	F	11	NA	0
2021	3	school	F	13	0	0
2021	3	school	F	13	NA	0
2021	3	school	F	12	NA	0
2021	3	school	F	11	0	1
2021	3	school	F	12	NA	0
2021	3	school	F	13	NA	0
2021	3	school	F	12	NA	0
2021	3	school	F	11	NA	0
2021	3	school	F	11	NA	0
2021	3	school	F	12	NA	0
2021	3	school	F	13	NA	0
2021	3	school	F	11	NA	0
2021	3	school	F	11	NA	0
2021	3	school	F	11	NA	0
2021	3	school	F	11	NA	0
2021	3	school	F	11	NA	0
2021	3	school	F	12	NA	0
2021	3	school	F	12	NA	0
2021	3	school	F	13	0	1
2021	3	school	F	11	NA	0
2021	3	school	F	11	0	0
2021	3	school	F	12	NA	0
2021	3	school	M	13	NA	0
2021	3	school	M	12	NA	0
2021	3	school	M	11	0	0
2021	3	school	M	14	NA	0
2021	3	school	M	16	NA	0
2021	3	school	M	12	NA	0
2021	3	school	M	12	NA	0
2021	3	school	M	14	NA	0
2021	3	school	M	15	NA	0
2021	3	school	M	12	NA	0
2021	3	school	M	13	NA	0
2021	3	school	M	16	NA	0
2021	3	school	M	13	NA	0
2021	3	school	M	11	NA	0
2021	3	school	M	16	0	0
2021	3	school	M	13	NA	0
2021	3	school	M	13	NA	0
2021	3	school	M	12	NA	0
2021	3	school	M	11	NA	0
2021	3	school	M	11	NA	0
2021	3	school	F	11	NA	0
2021	3	school	F	11	NA	0
2021	3	school	F	11	NA	0
2021	3	school	F	12	NA	0
2021	3	school	F	11	NA	0
2021	3	school	F	12	NA	0
2021	3	school	F	11	NA	0
2021	3	school	F	12	NA	0
2021	3	school	F	11	NA	0
2021	3	school	F	12	NA	0
2021	3	school	F	11	0	0
2021	3	school	F	11	0	0
2021	3	school	F	13	NA	0
2021	3	school	F	12	NA	0
2021	3	school	F	12	NA	0
2021	3	school	F	12	NA	0
2021	3	school	F	12	NA	0
2021	3	school	F	12	NA	0
2021	3	school	F	11	NA	0
2021	3	school	F	13	NA	0
2021	3	school	F	14	0	1
2021	3	school	F	14	NA	0
2021	3	school	F	14	NA	0
2021	3	school	F	12	NA	0
2021	3	school	F	5	NA	0
2021	3	school	F	6	0	0
2021	3	school	F	5	NA	0
2021	3	school	F	5	NA	0
2021	3	school	F	6	NA	0
2021	3	school	F	9	NA	0
2021	3	school	F	4	NA	0
2021	3	school	F	7	0	0
2021	3	school	F	9	NA	0
2021	3	school	F	9	NA	0
2021	3	school	F	7	0	1
2021	3	school	F	8	NA	0
2021	3	school	M	9	NA	0
2021	3	school	M	4	NA	0
2021	3	school	M	6	0	0
2021	3	school	M	4	NA	0
2021	3	school	M	5	NA	0
2021	3	school	M	5	NA	0
2021	3	school	M	6	NA	0
2021	3	school	M	6	NA	0
2021	3	school	M	6	0	0
2021	3	school	M	9	NA	0
2021	3	school	M	8	0	0
2021	3	school	M	10	NA	0
2021	3	school	M	10	0	0
2021	3	school	M	14	NA	0
2021	3	school	M	11	0	0
2021	3	school	F	17	NA	0
2021	3	school	F	16	0	0
2021	3	school	F	18	NA	1
2021	3	school	F	18	0	0
2021	3	school	F	15	0	0
2021	3	school	F	16	NA	0
2021	3	school	F	12	0	0
2021	3	school	F	11	0	0
2021	3	school	F	13	1	1
2021	3	school	F	13	NA	0
2021	3	school	F	13	0	0
2021	3	school	F	7	NA	0
2021	3	school	F	6	NA	1
2021	3	school	M	15	0	0
2021	3	school	M	15	NA	0
2021	3	school	M	12	0	0
2021	3	school	M	11	NA	0
2021	3	school	M	11	0	0
2021	3	school	M	12	NA	0
2021	3	school	M	14	0	0
2021	3	school	M	6	NA	0
2021	3	school	M	7	NA	0
2021	3	school	M	7	NA	0
2021	3	school	M	5	0	0
2021	3	school	M	15	NA	0
2021	3	school	F	16	1	1
2021	3	school	F	17	0	0
2021	4	school	F	8	NA	0
2021	4	school	F	10	NA	0
2021	4	school	F	9	NA	0
2021	4	school	F	11	0	0
2021	4	school	F	10	NA	0
2021	4	school	F	8	NA	0
2021	4	school	F	10	NA	0
2021	4	school	F	10	NA	0
2021	4	school	F	11	NA	0
2021	4	school	F	10	NA	0
2021	4	school	F	9	NA	0
2021	4	school	F	11	NA	0
2021	4	school	F	11	NA	0
2021	4	school	F	9	0	0
2021	4	school	F	10	NA	0
2021	4	school	M	12	NA	0
2021	4	school	M	10	NA	0
2021	4	school	M	12	NA	0
2021	4	school	F	11	0	0
2021	4	school	M	9	NA	0
2021	4	school	M	10	NA	0
2021	4	school	M	10	NA	0
2021	4	school	M	9	NA	0
2021	4	school	F	9	NA	0
2021	4	school	M	12	NA	0
2021	4	school	M	11	NA	0
2021	4	school	M	9	NA	0
2021	4	school	M	10	NA	0
2021	4	school	M	11	NA	0
2021	4	school	M	10	NA	0
2021	4	school	M	10	0	0
2021	4	school	M	9	NA	0
2021	4	school	M	11	0	0
2021	4	school	M	9	NA	0
2021	4	school	M	11	NA	0
2021	4	school	M	9	0	0
2021	4	school	M	11	NA	0
2021	4	school	M	10	NA	0
2021	4	school	F	9	NA	0
2021	4	school	F	10	NA	0
2021	4	school	F	9	NA	0
2021	4	school	M	9	NA	0
2021	4	school	M	10	NA	0
2021	4	school	M	10	NA	0
2021	4	school	M	11	NA	0
2021	4	school	M	12	NA	0
2021	4	school	M	10	NA	0
2021	4	school	M	10	0	0
2021	4	school	M	9	NA	0
2021	4	school	M	10	NA	0
2021	4	school	M	11	NA	0
2021	4	school	M	9	0	0
2021	4	school	M	10	NA	0
2021	4	school	M	9	NA	0
2021	4	school	M	11	NA	0
2021	4	school	M	12	NA	0
2021	4	school	M	12	NA	0
2021	4	school	M	10	0	0
2021	4	school	M	10	NA	0
2021	4	school	F	11	NA	0
2021	4	school	F	8	NA	0
2021	4	school	F	10	NA	0
2021	4	school	F	10	NA	0
2021	4	school	F	10	0	0
2021	4	school	F	11	NA	0
2021	4	school	F	11	NA	0
2021	4	school	M	11	NA	0
2021	4	school	F	11	NA	0
2021	4	school	F	8	0	0
2021	4	school	F	10	NA	0
2021	4	school	F	10	NA	0
2021	4	school	F	10	0	0
2021	4	school	F	9	NA	0
2021	4	school	M	10	NA	0
2021	4	school	M	10	NA	0
2021	4	school	M	10	NA	0
2021	4	school	M	10	NA	0
2021	4	school	F	9	NA	0
2021	4	school	F	10	NA	0
2021	4	school	F	10	NA	0
2021	4	school	F	9	0	0
2021	4	school	F	11	NA	0
2021	4	school	F	9	NA	0
2021	4	school	F	9	NA	0
2021	4	school	F	8	NA	0
2021	4	school	F	9	0	0
2021	4	school	F	9	NA	0
2021	4	school	F	9	NA	0
2021	4	school	F	10	NA	0
2021	4	school	M	10	NA	0
2021	4	school	M	10	NA	0
2021	4	school	M	10	NA	0
2021	4	school	M	10	NA	0
2021	4	school	M	10	NA	0
2021	4	school	M	12	NA	0
2021	4	school	F	9	NA	0
2021	4	school	M	10	NA	0
2021	4	school	M	9	NA	0
2021	4	school	M	10	NA	0
2021	4	school	M	9	NA	0
2021	4	school	M	12	NA	0
2021	4	school	M	10	NA	0
2021	4	school	M	11	NA	0
2021	4	school	M	9	NA	0
2021	4	school	M	10	NA	0
2021	4	school	M	11	NA	0
2021	4	school	F	10	0	0
2021	4	school	F	9	NA	0
2021	4	school	F	9	NA	0
2021	4	school	F	10	NA	0
2021	4	school	F	10	NA	0
2021	4	school	F	11	NA	0
2021	4	school	F	11	NA	0
2021	4	school	F	11	NA	0
2021	4	school	F	11	NA	0
2021	4	school	F	10	NA	0
2021	4	school	F	11	NA	0
2021	4	school	F	11	NA	0
2021	4	school	F	11	NA	0
2021	4	school	M	11	NA	0
2021	4	school	F	10	NA	0
2021	4	school	M	13	NA	0
2021	4	school	M	11	NA	0
2021	4	school	M	10	NA	0
2021	4	school	M	10	NA	0
2021	4	school	M	11	NA	0
2021	4	school	M	10	NA	0
2021	4	school	M	11	NA	0
2021	4	school	M	11	NA	0
2021	4	school	M	10	NA	0
2021	4	school	M	10	NA	0
2021	4	school	F	10	NA	0
2021	4	school	M	10	NA	0
2021	4	school	M	11	NA	0
2021	4	school	M	12	NA	0
2021	4	school	M	10	NA	0
2021	4	school	M	10	NA	0
2021	4	school	M	12	NA	0
2021	4	school	M	13	NA	0
2021	4	school	M	10	NA	0
2021	4	school	M	11	NA	0
2021	4	school	M	12	NA	0
2021	4	school	F	9	NA	0
2021	4	school	M	11	NA	0
2021	4	school	M	12	NA	0
2021	4	school	M	12	NA	0
2021	4	school	M	10	NA	0
2021	4	school	M	13	NA	0
2021	4	school	F	11	NA	0
2021	4	school	F	11	NA	0
2021	4	school	F	11	NA	0
2021	4	school	F	10	NA	0
2021	4	school	F	10	NA	0
2021	4	school	M	11	NA	0
2021	4	school	M	11	NA	0
2021	4	school	M	10	NA	0
2021	4	school	M	11	0	0
2021	4	school	M	11	0	0
2021	4	school	M	10	0	0
2021	4	school	M	11	0	0
2021	4	school	M	11	NA	0
2021	4	school	M	12	0	0
2021	4	school	M	12	0	0
2021	4	school	M	11	NA	0
2021	4	school	M	10	0	0
2021	4	school	M	11	NA	0
2021	4	school	M	12	NA	0
2021	4	school	M	11	0	0
2021	4	school	M	11	0	0
2021	4	school	F	10	0	0
2021	4	school	F	11	0	0
2021	4	school	F	11	NA	0
2021	4	school	F	11	NA	0
2021	4	school	F	11	NA	0
2021	4	school	M	10	NA	0
2021	4	school	F	11	NA	0
2021	4	school	F	11	NA	0
2021	4	school	F	10	NA	0
2021	4	school	F	10	NA	0
2021	4	school	F	10	0	0
2021	4	school	F	10	NA	0
2021	4	school	F	10	NA	0
2021	4	school	F	12	NA	0
2021	4	school	M	11	NA	0
2021	4	school	F	12	NA	0
2021	4	school	F	10	NA	0
2021	4	school	F	11	NA	0
2021	4	school	F	10	NA	0
2021	4	school	F	12	NA	0
2021	4	school	F	11	NA	0
2021	4	school	F	10	NA	0
2021	4	school	F	11	NA	0
2021	4	school	F	11	NA	0
2021	4	school	M	12	NA	0
2021	4	school	M	11	NA	0
2021	4	school	M	11	NA	0
2021	4	school	M	10	NA	0
2021	4	school	M	11	NA	0
2021	4	school	M	14	0	0
2021	4	school	M	13	NA	0
2021	4	school	M	14	0	0
2021	4	school	M	12	NA	0
2021	4	school	M	11	0	0
2021	4	school	M	13	NA	0
2021	4	school	M	13	NA	0
2021	4	school	M	15	NA	0
2021	4	school	M	12	NA	0
2021	4	school	M	12	NA	0
2021	4	school	M	13	0	0
2021	4	school	M	13	NA	0
2021	4	school	M	13	0	0
2021	4	school	M	12	NA	0
2021	4	school	F	13	NA	0
2021	4	school	F	13	NA	0
2021	4	school	F	12	NA	0
2021	4	school	F	11	NA	0
2021	4	school	F	12	NA	0
2021	4	school	F	12	NA	0
2021	4	school	F	12	NA	0
2021	4	school	M	12	NA	0
2021	4	school	F	13	NA	0
2021	4	school	F	12	0	0
2021	4	school	F	13	NA	0
2021	4	school	F	13	NA	0
2021	4	school	F	12	NA	0
2021	4	school	F	12	NA	0
2021	4	school	F	13	NA	0
2021	4	school	F	13	NA	0
2021	4	school	F	13	NA	0
2021	4	school	F	13	NA	0
2021	4	school	M	11	NA	0
2021	4	school	F	13	NA	0
2021	4	school	F	13	0	0
2021	4	school	F	14	NA	0
2021	4	school	F	12	NA	0
2021	4	school	M	13	NA	0
2021	4	school	M	14	NA	0
2021	4	school	M	13	0	0
2021	4	school	M	14	0	0
2021	4	school	M	13	0	0
2021	4	school	F	13	NA	0
2021	4	school	F	12	0	0
2021	4	school	F	13	NA	0
2021	4	school	F	13	NA	0
2021	4	school	F	12	NA	0
2021	4	school	F	13	NA	0
2021	4	school	F	11	NA	0
2021	4	school	F	11	0	0
2021	4	school	M	11	NA	0
2021	4	school	M	13	NA	0
2021	4	school	M	13	NA	0
2021	4	school	F	12	NA	0
2021	4	school	M	12	NA	0
2021	4	school	M	13	NA	0
2021	4	school	M	13	NA	0
2021	4	school	M	14	NA	0
2021	4	school	M	14	NA	0
2021	4	school	M	12	NA	0
2021	4	school	M	14	NA	0
2021	4	school	M	13	NA	0
2021	4	school	M	12	0	0
2021	4	school	M	13	NA	0
2021	4	school	F	12	0	0
2021	4	school	M	13	NA	0
2021	4	school	M	12	NA	0
2021	4	school	M	13	0	0
2021	4	school	M	13	0	0
2021	4	school	M	13	NA	0
2021	4	school	M	13	NA	0
2021	4	school	M	13	0	0
2021	4	school	F	12	NA	0
2021	4	school	F	12	0	0
2021	4	school	F	13	0	0
2021	4	school	F	11	NA	0
2021	4	school	F	11	NA	0
2021	4	school	F	13	NA	0
2021	4	school	M	13	0	0
2021	4	school	M	13	NA	0
2021	4	school	M	14	NA	0
2021	4	school	M	12	NA	0
2021	4	school	M	12	NA	0
2021	4	school	M	12	0	0
2021	4	school	M	11	NA	0
2021	4	school	M	13	NA	0
2021	4	school	M	12	NA	0
2021	4	school	M	15	NA	0
2021	4	school	M	12	0	0
2021	4	school	M	13	NA	0
2021	4	school	M	13	NA	0
2021	4	school	M	13	NA	0
2021	4	school	M	13	0	0
2021	4	school	M	12	NA	0
2021	4	school	F	12	NA	0
2021	4	school	F	11	NA	0
2021	4	school	F	12	NA	0
2021	4	school	F	11	NA	0
2021	4	school	M	13	NA	0
2021	4	school	F	11	0	0
2021	4	school	F	13	NA	0
2021	4	school	F	11	NA	0
2021	4	school	F	12	0	0
2021	4	school	F	11	NA	0
2021	4	school	F	12	NA	0
2021	4	school	F	12	NA	0
2021	4	school	F	11	NA	0
2021	4	school	F	11	NA	0
2021	4	school	F	13	NA	0
2021	4	school	M	12	0	0
2021	4	school	F	13	NA	0
2021	4	school	F	11	NA	0
2021	4	school	F	12	NA	0
2021	4	school	F	13	0	0
2021	4	school	M	12	NA	0
2021	4	school	M	13	0	0
2021	4	school	M	13	0	0
2021	4	school	M	12	NA	0
2021	4	school	M	13	0	0
2021	4	school	M	11	NA	0
2021	4	school	M	10	0	0
2021	4	school	M	13	0	0
2021	4	school	M	13	0	0
2021	4	school	M	14	0	0
2021	4	school	M	6	0	0
2021	4	school	F	6	0	0
2021	4	school	F	6	NA	0
2021	4	school	F	5	0	0
2021	4	school	F	6	0	0
2021	4	school	F	8	0	0
2021	4	school	M	12	0	0
2021	4	school	F	8	0	0
2021	4	school	F	6	0	0
2021	4	school	F	5	0	0
2021	4	school	F	15	0	0
2021	4	school	F	5	NA	0
2021	4	school	F	5	0	0
2021	4	school	F	5	0	0
2021	4	school	M	15	0	0
2021	4	school	M	10	0	0
2021	4	school	F	11	1	0
2021	4	school	F	10	0	0
2021	4	school	F	5	0	0
2021	4	school	M	6	0	0
2021	4	school	M	7	0	0
2021	4	school	M	4	0	0
2021	4	school	M	7	0	0
2021	4	school	M	8	0	0
2021	4	school	M	9	0	0
2021	5	school	F	8	NA	0
2021	5	school	F	8	NA	0
2021	5	school	F	7	NA	0
2021	5	school	F	9	0	0
2021	5	school	F	9	NA	0
2021	5	school	F	8	NA	0
2021	5	school	F	8	NA	0
2021	5	school	F	10	0	0
2021	5	school	F	7	NA	0
2021	5	school	F	9	0	0
2021	5	school	F	9	0	0
2021	5	school	F	10	NA	0
2021	5	school	F	9	NA	0
2021	5	school	F	9	NA	0
2021	5	school	F	8	0	1
2021	5	school	F	9	NA	0
2021	5	school	F	10	0	0
2021	5	school	F	9	NA	0
2021	5	school	F	9	NA	0
2021	5	school	F	8	NA	0
2021	5	school	F	10	NA	0
2021	5	school	F	9	NA	0
2021	5	school	F	9	1	1
2021	5	school	F	9	0	0
2021	5	school	F	9	NA	0
2021	5	school	F	9	NA	0
2021	5	school	M	9	NA	0
2021	5	school	M	9	NA	0
2021	5	school	M	10	0	0
2021	5	school	M	8	NA	0
2021	5	school	M	8	NA	0
2021	5	school	M	9	NA	0
2021	5	school	M	9	NA	0
2021	5	school	M	9	0	NA
2021	5	school	M	9	NA	0
2021	5	school	M	9	NA	0
2021	5	school	M	9	NA	0
2021	5	school	M	9	1	1
2021	5	school	F	9	NA	0
2021	5	school	M	10	NA	0
2021	5	school	M	9	NA	0
2021	5	school	M	9	0	0
2021	5	school	M	9	NA	0
2021	5	school	M	9	NA	0
2021	5	school	M	9	NA	0
2021	5	school	M	9	NA	0
2021	5	school	M	9	0	0
2021	5	school	F	8	NA	0
2021	5	school	M	11	NA	0
2021	5	school	M	9	NA	0
2021	5	school	M	9	NA	0
2021	5	school	M	9	NA	0
2021	5	school	M	9	NA	0
2021	5	school	M	10	0	0
2021	5	school	F	10	0	0
2021	5	school	M	8	NA	0
2021	5	school	M	10	0	0
2021	5	school	M	10	NA	0
2021	5	school	F	8	NA	0
2021	5	school	F	9	NA	0
2021	5	school	F	11	NA	0
2021	5	school	F	10	NA	0
2021	5	school	F	11	NA	0
2021	5	school	F	11	0	1
2021	5	school	F	10	NA	0
2021	5	school	F	11	NA	0
2021	5	school	F	12	NA	0
2021	5	school	F	12	0	1
2021	5	school	F	12	0	1
2021	5	school	F	11	NA	0
2021	5	school	F	11	0	1
2021	5	school	F	12	NA	0
2021	5	school	F	10	NA	0
2021	5	school	F	11	NA	0
2021	5	school	F	12	NA	0
2021	5	school	F	10	0	0
2021	5	school	F	10	NA	0
2021	5	school	F	11	NA	0
2021	5	school	F	12	NA	0
2021	5	school	F	11	NA	0
2021	5	school	F	12	NA	0
2021	5	school	F	11	0	1
2021	5	school	F	11	NA	1
2021	5	school	M	10	NA	0
2021	5	school	M	10	0	1
2021	5	school	M	10	NA	0
2021	5	school	M	12	NA	0
2021	5	school	M	11	NA	0
2021	5	school	M	12	0	0
2021	5	school	M	11	NA	0
2021	5	school	M	9	NA	0
2021	5	school	F	10	0	0
2021	5	school	M	10	NA	0
2021	5	school	M	9	NA	0
2021	5	school	M	11	NA	0
2021	5	school	M	11	NA	0
2021	5	school	M	10	NA	0
2021	5	school	M	11	0	0
2021	5	school	M	10	0	NA
2021	5	school	M	10	NA	0
2021	5	school	M	12	NA	0
2021	5	school	F	8	NA	0
2021	5	school	M	11	NA	0
2021	5	school	M	11	0	0
2021	5	school	M	10	NA	0
2021	5	school	M	10	NA	0
2021	5	school	M	12	NA	0
2021	5	school	M	10	NA	0
2021	5	school	M	12	NA	0
2021	5	school	M	10	NA	0
2021	5	school	M	10	NA	0
2021	5	school	M	11	NA	0
2021	5	school	F	10	NA	0
2021	5	school	M	10	0	0
2021	5	school	M	10	NA	0
2021	5	school	M	10	NA	0
2021	5	school	F	10	NA	0
2021	5	school	F	11	NA	0
2021	5	school	F	11	NA	0
2021	5	school	M	12	NA	0
2021	5	school	M	11	NA	0
2021	5	school	M	10	NA	0
2021	5	school	M	12	NA	0
2021	5	school	M	10	NA	0
2021	5	school	M	10	NA	0
2021	5	school	M	11	NA	0
2021	5	school	M	13	NA	0
2021	5	school	M	9	NA	0
2021	5	school	M	11	0	0
2021	5	school	M	12	NA	0
2021	5	school	M	11	NA	0
2021	5	school	M	11	NA	0
2021	5	school	M	11	NA	0
2021	5	school	M	11	NA	0
2021	5	school	M	11	NA	0
2021	5	school	M	11	NA	0
2021	5	school	F	10	NA	0
2021	5	school	F	11	NA	0
2021	5	school	F	12	NA	0
2021	5	school	F	9	NA	0
2021	5	school	M	11	NA	0
2021	5	school	F	11	NA	0
2021	5	school	F	11	NA	0
2021	5	school	F	11	NA	0
2021	5	school	F	10	NA	0
2021	5	school	F	10	NA	0
2021	5	school	F	10	0	0
2021	5	school	F	10	0	0
2021	5	school	F	13	0	0
2021	5	school	F	11	NA	0
2021	5	school	F	11	NA	0
2021	5	school	M	10	NA	0
2021	5	school	F	11	NA	0
2021	5	school	F	11	NA	0
2021	5	school	F	10	NA	0
2021	5	school	F	10	0	0
2021	5	school	F	9	NA	0
2021	5	school	F	10	NA	0
2021	5	school	F	12	NA	0
2021	5	school	F	10	NA	1
2021	5	school	F	11	NA	0
2021	5	school	F	9	NA	0
2021	5	school	M	10	NA	0
2021	5	school	F	11	NA	0
2021	5	school	F	10	NA	0
2021	5	school	F	10	NA	0
2021	5	school	F	12	NA	0
2021	5	school	F	11	NA	0
2021	5	school	F	13	NA	0
2021	5	school	F	13	NA	0
2021	5	school	M	11	NA	0
2021	5	school	M	11	NA	0
2021	5	school	M	10	0	0
2021	5	school	M	11	NA	0
2021	5	school	M	10	NA	0
2021	5	school	F	11	NA	0
2021	5	school	F	13	0	1
2021	5	school	F	11	0	0
2021	5	school	F	12	NA	0
2021	5	school	F	11	NA	0
2021	5	school	F	12	0	1
2021	5	school	F	11	NA	0
2021	5	school	F	11	NA	0
2021	5	school	F	11	0	0
2021	5	school	F	10	NA	0
2021	5	school	F	12	NA	0
2021	5	school	F	11	NA	0
2021	5	school	F	12	0	1
2021	5	school	F	11	NA	0
2021	5	school	M	13	NA	0
2021	5	school	M	13	0	0
2021	5	school	M	13	NA	0
2021	5	school	M	12	NA	0
2021	5	school	M	12	NA	0
2021	5	school	M	14	NA	0
2021	5	school	M	11	0	0
2021	5	school	M	13	0	0
2021	5	school	M	12	NA	0
2021	5	school	M	12	NA	0
2021	5	school	M	11	NA	0
2021	5	school	M	12	NA	0
2021	5	school	M	12	0	0
2021	5	school	M	12	NA	0
2021	5	school	M	12	NA	0
2021	5	school	M	11	NA	0
2021	5	school	M	12	NA	0
2021	5	school	F	11	NA	0
2021	5	school	M	13	0	0
2021	5	school	M	13	NA	0
2021	5	school	M	12	NA	0
2021	5	school	M	11	NA	0
2021	5	school	M	11	NA	0
2021	5	school	M	10	0	0
2021	5	school	M	11	NA	0
2021	5	school	F	12	0	0
2021	5	school	M	12	NA	0
2021	5	school	M	11	NA	0
2021	5	school	M	11	NA	0
2021	5	school	M	11	0	0
2021	5	school	M	12	NA	0
2021	5	school	M	12	NA	0
2021	5	school	F	12	NA	0
2021	5	school	F	12	NA	0
2021	5	school	F	12	NA	0
2021	5	school	F	12	NA	0
2021	5	school	F	5	0	0
2021	5	school	F	11	0	0
2021	5	school	F	12	NA	0
2021	5	school	F	7	0	0
2021	5	school	F	7	NA	0
2021	5	school	F	12	0	0
2021	5	school	F	9	0	0
2021	5	school	F	7	NA	0
2021	5	school	F	9	0	0
2021	5	school	F	7	0	0
2021	5	school	F	8	0	0
2021	5	school	F	13	0	0
2021	5	school	F	9	0	0
2021	5	school	F	6	NA	0
2021	5	school	F	6	0	0
2021	5	school	F	11	NA	0
2021	5	school	F	13	NA	0
2021	5	school	M	7	0	0
2021	5	school	M	10	NA	0
2021	5	school	M	13	0	0
2021	5	school	M	10	NA	0
2021	5	school	M	11	0	0
2021	5	school	F	13	0	0
2021	5	school	M	11	0	1
2021	5	school	F	4	NA	0
2021	5	school	F	5	0	0
2021	5	school	F	6	NA	0
2021	5	school	F	7	0	0
2021	5	school	F	5	0	0
2021	5	school	F	5	0	NA
2021	5	school	F	6	1	1
2021	5	school	F	4	NA	0
2021	5	school	F	10	0	0
2021	5	school	M	5	0	0
2021	5	school	M	5	NA	0
2021	5	school	M	5	1	0
2021	5	school	M	6	1	1
2021	5	school	M	4	0	0
2021	5	school	M	9	NA	0
2021	5	school	M	4	0	0
2021	5	school	M	4	NA	0
2021	5	school	M	4	0	0
2021	5	school	F	17	NA	0
2021	5	school	M	6	0	0
2021	5	school	M	7	NA	0
2021	5	school	M	11	0	0
2021	5	school	M	7	0	0
2021	5	school	M	9	NA	0
2021	5	school	M	15	0	0
2021	5	school	M	8	NA	0
2021	5	school	M	6	1	1
2021	5	school	M	9	1	0
2021	5	school	M	14	1	0
2021	5	school	F	14	0	0
2021	5	school	M	9	0	0
2021	5	school	M	11	0	0
2021	5	school	M	11	0	0
2021	5	school	M	14	0	0
2021	5	school	M	6	0	0
2021	5	school	M	8	NA	0
2021	5	school	M	11	0	0
2021	5	school	M	13	NA	0
2021	5	school	F	16	0	0
2021	5	school	F	13	NA	0
2021	5	school	F	16	0	0
2021	5	school	M	11	NA	0
2021	5	school	M	10	0	0
2021	5	school	M	14	1	0
2021	5	school	M	14	1	1
2021	5	school	M	12	NA	0
2021	5	school	M	15	NA	0
2021	5	school	M	10	1	1
2021	5	school	F	5	1	0
2021	5	school	F	11	0	0
2021	5	school	F	7	NA	0
2021	5	school	F	4	NA	0
2021	5	school	F	10	NA	0
2021	5	school	F	14	1	1
2021	5	wb	F	53	0	1
2021	5	wb	F	32	0	0
2021	5	wb	F	45	0	0
2021	5	wb	F	19	0	0
2021	5	wb	F	20	0	0
2021	5	wb	M	14	0	0
2021	5	wb	M	11	0	0
2021	5	wb	F	60	0	0
2021	5	wb	F	20	0	1
2021	5	wb	M	11	0	0
2021	5	wb	M	10	0	0
2021	5	wb	M	7	0	1
2021	5	wb	M	9	0	0
2021	5	wb	F	72	0	1
2021	5	wb	F	30	0	1
2021	5	wb	F	52	0	0
2021	5	wb	F	50	0	1
2021	5	wb	F	45	0	1
2021	5	wb	F	55	0	1
2021	5	wb	F	40	0	1
2021	5	wb	F	42	0	1
2021	5	wb	F	47	0	0
2021	5	wb	F	60	0	0
2021	6	hh	M	10	0	0
2021	6	school	M	12	0	0
2021	6	school	M	12	NA	0
2021	6	school	M	13	NA	0
2021	6	school	M	14	NA	0
2021	6	school	M	12	NA	0
2021	6	school	M	13	NA	0
2021	6	school	M	12	NA	0
2021	6	school	M	10	NA	0
2021	6	school	M	11	NA	0
2021	6	school	M	13	NA	0
2021	6	school	M	12	NA	0
2021	6	school	M	10	NA	0
2021	6	school	M	13	NA	0
2021	6	school	F	10	0	0
2021	6	school	F	13	0	0
2021	6	school	F	9	NA	0
2021	6	school	F	10	NA	0
2021	6	school	F	10	NA	0
2021	6	school	F	9	NA	0
2021	6	school	F	10	NA	0
2021	6	school	F	10	0	0
2021	6	school	F	9	NA	0
2021	6	school	F	9	0	0
2021	6	school	F	11	NA	0
2021	6	school	F	10	NA	0
2021	6	school	F	9	NA	0
2021	6	school	F	11	NA	0
2021	6	school	F	10	NA	0
2021	6	school	F	9	NA	0
2021	6	school	F	10	NA	0
2021	6	school	F	9	NA	0
2021	6	school	F	10	NA	0
2021	6	school	M	12	NA	0
2021	6	school	M	11	0	0
2021	6	school	M	11	NA	0
2021	6	school	M	15	NA	0
2021	6	school	M	12	NA	0
2021	6	school	M	11	NA	0
2021	6	school	M	10	NA	0
2021	6	school	M	10	NA	0
2021	6	school	M	12	NA	0
2021	6	school	M	14	0	0
2021	6	school	M	14	NA	0
2021	6	school	M	11	NA	0
2021	6	school	M	11	NA	0
2021	6	school	M	9	NA	0
2021	6	school	M	12	NA	0
2021	6	school	M	9	NA	0
2021	6	school	M	9	NA	0
2021	6	school	M	13	NA	0
2021	6	school	M	14	NA	0
2021	6	school	M	9	NA	0
2021	6	school	F	9	NA	0
2021	6	school	F	12	NA	0
2021	6	school	F	10	NA	0
2021	6	school	F	12	NA	0
2021	6	school	F	9	0	0
2021	6	school	F	10	NA	0
2021	6	school	F	9	NA	0
2021	6	school	F	10	NA	0
2021	6	school	F	9	0	0
2021	6	school	F	10	NA	0
2021	6	school	F	9	0	0
2021	6	school	F	11	NA	0
2021	6	school	F	9	NA	0
2021	6	school	F	12	NA	0
2021	6	school	F	12	NA	0
2021	6	school	F	11	0	0
2021	6	school	F	10	NA	0
2021	6	school	F	11	NA	0
2021	6	school	F	12	0	0
2021	6	school	F	11	NA	0
2021	6	school	F	12	NA	0
2021	6	school	F	11	NA	0
2021	6	school	F	11	NA	0
2021	6	school	F	12	NA	0
2021	6	school	F	12	NA	0
2021	6	school	F	11	NA	0
2021	6	school	F	11	NA	0
2021	6	school	F	11	NA	0
2021	6	school	F	12	NA	0
2021	6	school	F	10	NA	0
2021	6	school	F	12	NA	0
2021	6	school	F	11	NA	0
2021	6	school	F	12	NA	0
2021	6	school	F	11	NA	0
2021	6	school	F	11	NA	0
2021	6	school	F	12	NA	0
2021	6	school	M	11	NA	0
2021	6	school	M	13	NA	0
2021	6	school	M	12	NA	0
2021	6	school	M	11	0	0
2021	6	school	M	13	NA	0
2021	6	school	M	12	NA	0
2021	6	school	M	13	NA	0
2021	6	school	M	11	NA	0
2021	6	school	M	12	NA	0
2021	6	school	M	12	NA	0
2021	6	school	M	10	0	0
2021	6	school	M	12	NA	0
2021	6	school	M	13	NA	0
2021	6	school	M	10	NA	0
2021	6	school	M	13	0	0
2021	6	school	M	11	NA	0
2021	6	school	M	11	NA	0
2021	6	school	M	13	0	0
2021	6	school	M	12	NA	0
2021	6	school	M	14	NA	0
2021	6	school	M	12	NA	0
2021	6	school	M	12	NA	0
2021	6	school	M	13	NA	0
2021	6	school	M	12	NA	0
2021	6	school	M	12	NA	0
2021	6	school	M	12	NA	0
2021	6	school	M	11	NA	0
2021	6	school	M	11	NA	0
2021	6	school	F	14	NA	0
2021	6	school	F	14	0	1
2021	6	school	F	13	NA	0
2021	6	school	F	11	0	0
2021	6	school	F	14	NA	1
2021	6	school	F	11	NA	0
2021	6	school	F	12	NA	0
2021	6	school	F	12	NA	0
2021	6	school	F	12	NA	0
2021	6	school	F	13	NA	0
2021	6	school	F	13	NA	0
2021	6	school	F	14	NA	0
2021	6	school	F	12	NA	0
2021	6	school	F	12	0	0
2021	6	school	M	13	NA	0
2021	6	school	M	14	NA	0
2021	6	school	M	12	NA	0
2021	6	school	F	12	NA	0
2021	6	school	M	12	NA	0
2021	6	school	M	13	NA	0
2021	6	school	M	19	NA	0
2021	6	school	M	12	0	0
2021	6	school	M	15	NA	0
2021	6	school	M	13	NA	0
2021	6	school	M	12	NA	0
2021	6	school	M	16	NA	0
2021	6	school	F	14	NA	0
2021	6	school	M	15	NA	0
2021	6	school	M	14	NA	0
2021	6	school	M	16	0	0
2021	6	school	F	12	NA	0
2021	6	school	F	12	NA	0
2021	6	school	F	11	0	0
2021	6	school	F	13	NA	0
2021	6	school	F	14	0	0
2021	6	school	M	5	0	0
2021	6	school	M	10	0	0
2021	6	school	M	16	0	0
2021	6	school	M	14	0	0
2021	6	school	F	13	0	0
2021	6	school	F	9	0	0
2021	6	school	F	8	0	0
2021	6	school	F	4	0	0
2021	6	school	F	6	0	0
2021	6	school	F	9	0	0
2021	6	school	M	6	0	0
2021	6	school	M	13	0	0
2021	6	wb	F	39	0	1
2021	6	wb	F	30	0	0
2021	6	wb	M	15	0	0
2021	7	hh	F	40	0	1
2021	7	hh	M	70	NA	0
2021	7	hh	M	8	0	0
2021	7	hh	M	6	0	0
2021	7	hh	M	4	0	0
2021	7	hh	M	8	0	0
2021	7	hh	F	50	0	0
2021	7	hh	F	11	0	0
2021	7	hh	F	11	0	0
2021	7	hh	F	57	0	0
2021	7	hh	M	61	0	0
2021	7	hh	F	4	0	1
2021	7	hh	F	20	0	0
2021	7	hh	F	16	0	0
2021	7	hh	F	9	0	0
2021	7	hh	F	60	0	0
2021	7	hh	M	4	0	0
2021	7	hh	F	22	0	NA
2021	7	hh	F	40	0	0
2021	7	hh	M	6	0	0
2021	7	hh	F	11	0	1
2021	7	hh	F	18	1	0
2021	7	hh	F	15	0	0
2021	7	hh	F	5	1	1
2021	7	hh	M	4	0	0
2021	7	hh	F	35	0	1
2021	7	hh	F	25	0	0
2021	7	hh	F	10	0	0
2021	7	hh	F	40	0	0
2021	7	hh	F	19	0	0
2021	7	hh	F	46	0	1
2021	7	hh	F	40	0	0
2021	7	hh	F	9	0	0
2021	7	hh	M	11	0	0
2021	7	hh	F	18	0	0
2021	7	hh	F	41	0	1
2021	7	hh	F	7	0	0
2021	7	hh	M	5	0	0
2021	7	hh	F	17	0	0
2021	7	hh	F	16	0	0
2021	7	hh	F	20	NA	NA
2021	7	school	F	9	NA	0
2021	7	school	F	10	NA	0
2021	7	school	F	12	NA	0
2021	7	school	F	9	NA	0
2021	7	school	F	10	NA	0
2021	7	school	F	11	NA	0
2021	7	school	F	9	NA	0
2021	7	school	M	13	0	0
2021	7	school	M	12	NA	0
2021	7	school	M	9	NA	0
2021	7	school	M	9	NA	0
2021	7	school	F	11	NA	0
2021	7	school	M	12	NA	0
2021	7	school	M	9	NA	0
2021	7	school	M	10	NA	0
2021	7	school	M	11	NA	0
2021	7	school	M	11	NA	0
2021	7	school	M	11	NA	0
2021	7	school	M	12	1	1
2021	7	school	M	11	0	0
2021	7	school	M	11	NA	0
2021	7	school	F	10	NA	0
2021	7	school	M	12	NA	0
2021	7	school	M	10	NA	0
2021	7	school	F	10	1	0
2021	7	school	F	10	NA	0
2021	7	school	F	12	1	1
2021	7	school	F	10	NA	0
2021	7	school	F	10	NA	0
2021	7	school	M	11	0	0
2021	7	school	M	12	NA	0
2021	7	school	M	11	NA	0
2021	7	school	M	13	NA	0
2021	7	school	F	8	NA	0
2021	7	school	M	12	NA	0
2021	7	school	F	10	NA	0
2021	7	school	F	11	NA	0
2021	7	school	F	10	NA	0
2021	7	school	M	12	NA	0
2021	7	school	F	10	NA	0
2021	7	school	F	10	0	0
2021	7	school	F	11	NA	0
2021	7	school	F	10	NA	0
2021	7	school	F	11	NA	0
2021	7	school	F	11	NA	0
2021	7	school	F	11	NA	0
2021	7	school	F	9	NA	0
2021	7	school	F	10	0	0
2021	7	school	M	9	NA	0
2021	7	school	F	10	NA	0
2021	7	school	M	10	NA	0
2021	7	school	M	10	NA	0
2021	7	school	M	12	NA	0
2021	7	school	M	11	NA	0
2021	7	school	M	9	NA	0
2021	7	school	M	13	NA	0
2021	7	school	M	11	NA	0
2021	7	school	M	11	NA	0
2021	7	school	M	11	NA	0
2021	7	school	M	12	NA	0
2021	7	school	M	12	0	0
2021	7	school	M	10	NA	0
2021	7	school	M	12	NA	0
2021	7	school	M	12	NA	0
2021	7	school	M	12	NA	0
2021	7	school	M	12	NA	0
2021	7	school	M	12	NA	0
2021	7	school	M	13	NA	0
2021	7	school	M	11	NA	0
2021	7	school	M	12	NA	0
2021	7	school	M	12	NA	0
2021	7	school	M	11	0	0
2021	7	school	M	11	NA	0
2021	7	school	M	13	NA	0
2021	7	school	M	13	NA	0
2021	7	school	M	12	NA	0
2021	7	school	M	14	NA	0
2021	7	school	M	12	NA	0
2021	7	school	M	12	NA	0
2021	7	school	M	15	NA	0
2021	7	school	F	12	NA	0
2021	7	school	F	12	NA	0
2021	7	school	F	12	0	0
2021	7	school	F	12	NA	0
2021	7	school	F	9	NA	0
2021	7	school	F	12	NA	0
2021	7	school	M	11	NA	0
2021	7	school	F	13	NA	0
2021	7	school	F	12	0	1
2021	7	school	F	11	NA	0
2021	7	school	F	12	NA	0
2021	7	school	F	12	NA	0
2021	7	school	F	12	1	1
2021	7	school	F	11	NA	0
2021	7	school	F	12	NA	0
2021	7	school	F	11	NA	0
2021	7	school	F	10	NA	0
2021	7	school	M	13	NA	0
2021	7	school	F	12	NA	0
2021	7	school	F	12	1	0
2021	7	school	F	12	NA	0
2021	7	school	F	12	NA	0
2021	7	school	F	13	NA	0
2021	7	school	F	12	1	1
2021	7	school	F	12	NA	0
2021	7	school	F	14	NA	0
2021	7	school	F	12	NA	0
2021	7	school	M	12	NA	0
2021	7	school	F	12	0	1
2021	7	school	F	11	NA	0
2021	7	school	F	11	NA	0
2021	7	school	F	12	NA	0
2021	7	school	F	13	NA	0
2021	7	school	M	13	NA	0
2021	7	school	M	11	NA	0
2021	7	school	M	12	NA	0
2021	7	school	M	13	0	0
2021	7	school	M	13	NA	0
2021	7	school	M	12	NA	0
2021	7	school	M	12	NA	0
2021	7	school	M	14	NA	0
2021	7	school	M	12	NA	0
2021	7	school	M	14	NA	0
2021	7	school	M	14	NA	0
2021	7	school	M	11	NA	0
2021	7	school	M	10	NA	0
2021	7	school	M	12	NA	0
2021	7	school	M	12	NA	0
2021	7	school	M	11	NA	0
2021	7	school	M	10	NA	0
2021	7	school	M	11	NA	0
2021	7	school	M	12	NA	0
2021	7	school	M	13	NA	0
2021	7	school	M	13	1	1
2021	7	school	M	13	NA	0
2021	7	school	M	14	0	0
2021	7	school	M	14	NA	0
2021	7	school	M	12	NA	0
2021	7	school	F	11	0	0
2021	7	school	F	12	NA	0
2021	7	school	M	11	NA	0
2021	7	school	F	12	NA	0
2021	7	school	F	12	NA	0
2021	7	school	F	12	NA	0
2021	7	school	F	11	NA	0
2021	7	school	F	11	NA	0
2021	7	school	F	10	NA	0
2021	7	school	F	9	NA	0
2021	7	school	F	11	NA	0
2021	7	school	F	11	NA	0
2021	7	school	M	11	NA	0
2021	7	school	F	10	NA	0
2021	7	school	F	12	NA	0
2021	7	school	F	10	NA	0
2021	7	school	F	11	NA	0
2021	7	school	F	11	NA	0
2021	7	school	F	11	0	0
2021	7	school	F	9	NA	0
2021	7	school	F	13	NA	0
2021	7	school	M	12	NA	0
2021	7	school	F	11	0	0
2021	7	school	F	13	0	0
2021	7	school	F	11	NA	0
2021	7	school	F	11	NA	0
2021	7	school	F	11	NA	0
2021	7	school	M	11	NA	0
2021	7	school	M	11	NA	0
2021	7	school	M	12	NA	0
2021	7	school	F	13	NA	0
2021	7	school	F	13	NA	0
2021	7	school	F	13	0	1
2021	7	school	F	13	NA	0
2021	7	school	F	10	NA	0
2021	7	school	F	11	NA	0
2021	7	school	F	13	NA	0
2021	7	school	F	14	NA	0
2021	7	school	F	13	0	1
2021	7	school	F	13	NA	0
2021	7	school	F	13	NA	0
2021	7	school	F	15	0	1
2021	7	school	F	11	NA	0
2021	7	school	F	11	NA	0
2021	7	school	F	13	NA	0
2021	7	school	M	16	NA	0
2021	7	school	M	13	NA	0
2021	7	school	M	13	NA	0
2021	7	school	M	14	NA	0
2021	7	school	M	14	NA	0
2021	7	school	F	12	NA	0
2021	7	school	M	13	0	0
2021	7	school	M	14	NA	0
2021	7	school	M	16	NA	0
2021	7	school	M	12	NA	0
2021	7	school	M	13	NA	0
2021	7	school	M	12	NA	0
2021	7	school	M	12	NA	0
2021	7	school	M	12	NA	0
2021	7	school	M	13	NA	0
2021	7	school	F	11	NA	0
2021	7	school	M	12	NA	0
2021	7	school	F	12	NA	0
2021	7	school	F	14	NA	0
2021	7	school	F	12	NA	0
2021	7	school	F	12	0	0
2021	7	school	F	11	NA	0
2021	7	school	F	14	NA	0
2021	7	school	F	13	0	1
2021	7	school	F	13	NA	0
2021	7	school	F	12	NA	0
2021	7	school	F	12	0	1
2021	7	school	F	13	NA	0
2021	7	school	F	11	NA	0
2021	7	school	F	12	NA	0
2021	7	school	F	12	NA	0
2021	7	school	F	13	NA	0
2021	7	school	F	13	NA	0
2021	7	school	F	12	NA	0
2021	7	school	F	13	NA	0
2021	7	school	F	12	1	0
2021	7	school	M	16	0	0
2021	7	school	M	17	NA	0
2021	7	school	M	17	NA	0
2021	7	school	M	16	NA	0
2021	7	school	M	13	NA	0
2021	7	school	M	14	0	0
2021	7	school	M	14	NA	0
2021	7	school	F	9	NA	0
2021	7	school	M	14	NA	0
2021	7	school	M	13	NA	0
2021	7	school	M	12	NA	0
2021	7	school	M	12	NA	0
2021	7	school	F	13	NA	0
2021	7	school	F	15	0	1
2021	7	school	F	11	NA	0
2021	7	school	F	14	NA	0
2021	7	school	F	12	NA	0
2021	7	school	F	12	NA	0
2021	7	school	F	13	NA	0
2021	7	school	F	12	NA	0
2021	7	school	F	11	NA	0
2021	7	school	F	10	NA	0
2021	7	school	F	12	NA	0
2021	7	school	F	13	NA	0
2021	7	school	F	13	NA	0
2021	7	school	F	13	NA	0
2021	7	school	F	13	0	0
2021	7	school	F	12	0	1
2021	7	school	F	13	NA	0
2021	7	school	F	17	NA	0
2021	7	school	M	16	NA	0
2021	7	school	M	13	NA	0
2021	7	school	M	13	NA	0
2021	7	school	M	14	NA	0
2021	7	school	M	14	NA	0
2021	7	school	M	12	NA	0
2021	7	school	M	14	NA	0
2021	7	school	F	12	NA	0
2021	7	school	M	12	NA	0
2021	7	school	M	14	NA	0
2021	7	school	M	13	NA	0
2021	7	school	M	12	NA	0
2021	7	school	M	14	0	0
2021	7	school	M	14	NA	0
2021	7	school	M	14	NA	0
2021	7	school	F	12	NA	0
2021	7	school	M	14	NA	0
2021	7	school	M	12	NA	0
2021	7	school	M	13	NA	0
2021	7	school	M	13	NA	0
2021	7	school	F	12	NA	0
2021	7	school	F	12	NA	0
2021	7	school	F	12	NA	0
2021	7	school	F	12	NA	0
2021	7	school	F	12	NA	0
2021	7	school	M	10	NA	0
2021	7	school	M	10	1	1
2021	7	school	M	8	NA	0
2021	7	school	F	8	0	0
2021	7	school	F	12	NA	0
2021	7	school	F	10	0	0
2021	7	school	F	8	NA	0
2021	7	school	F	11	0	0
2021	7	school	F	6	NA	0
2021	7	school	F	6	NA	0
2021	7	school	F	9	1	1
2021	7	school	F	10	0	0
2021	7	school	F	8	NA	0
2021	7	school	F	8	0	0
2021	7	school	F	9	NA	0
2021	7	school	M	12	0	1
2021	7	school	M	10	1	1
2021	7	school	M	7	NA	0
2021	7	school	M	7	0	0
2021	7	school	F	16	NA	0
2021	7	school	F	18	0	0
2021	7	school	F	13	NA	0
2021	7	school	M	10	0	0
2021	7	school	F	10	0	0
2021	7	school	F	10	NA	0
2021	7	school	F	5	1	1
2021	7	school	F	6	0	0
2021	7	school	M	8	NA	0
2021	7	school	M	10	0	0
2021	7	school	M	9	NA	0
2021	7	school	M	6	0	0
2021	7	school	M	7	0	0
2021	7	wb	M	8	0	0
2021	7	wb	M	11	0	1
2021	7	wb	M	8	0	1
2021	7	wb	M	10	0	1
2021	7	wb	M	10	0	0
2021	7	wb	M	13	0	0
2021	7	wb	M	14	0	0
2021	7	wb	M	11	0	0
2021	9	hh	F	45	NA	1
2021	9	hh	M	62	0	0
2021	9	hh	F	30	0	0
2021	9	hh	M	35	NA	0
2021	9	hh	M	5	1	0
2021	9	hh	M	11	NA	1
2021	9	school	M	12	NA	0
2021	9	school	M	6	NA	0
2021	9	school	M	9	0	0
2021	9	school	M	7	0	0
2021	9	school	M	10	0	0
2021	9	school	M	8	0	0
2021	9	school	M	8	NA	0
2021	9	school	M	8	NA	0
2021	9	school	M	7	0	0
2021	9	school	M	8	0	0
2021	9	school	M	8	0	0
2021	9	school	M	7	0	0
2021	9	school	M	10	0	0
2021	9	school	F	7	NA	0
2021	9	school	F	7	NA	0
2021	9	school	F	8	NA	0
2021	9	school	F	8	0	0
2021	9	school	F	8	NA	0
2021	9	school	F	10	NA	0
2021	9	school	F	6	1	0
2021	9	school	M	5	0	0
2021	9	school	M	5	1	1
2021	9	school	M	11	0	1
2021	9	school	F	12	0	0
2021	9	school	F	10	0	0
2021	9	school	F	13	NA	0
2021	9	school	F	11	NA	0
2021	9	school	F	12	NA	0
2021	9	school	F	12	0	0
2021	9	school	F	12	0	0
2021	9	school	F	7	0	0
2021	9	school	F	11	0	0
2021	9	school	F	9	NA	0
2021	9	school	F	7	NA	0
2021	9	school	F	4	NA	0
2021	9	school	F	9	0	0
2021	9	school	F	9	1	1
2021	9	school	M	10	NA	0
2021	9	school	F	9	NA	0
2021	9	school	M	6	0	0
2021	9	school	M	6	NA	0
2021	9	school	M	4	NA	0
2021	9	school	M	6	0	0
2021	9	school	M	6	NA	0
2021	9	school	M	8	0	1
2021	9	school	M	10	NA	0
2021	9	school	M	4	NA	0
2021	9	school	F	12	0	0
2021	9	school	M	12	0	0
2021	9	school	M	8	NA	0
2021	9	school	M	8	NA	0
2021	9	school	M	4	NA	0
2021	9	wb	M	12	0	1
2021	9	wb	F	11	0	0
2021	11	hh	F	30	0	1
2021	11	hh	M	4	0	0
2021	11	hh	M	11	1	1
2021	11	hh	M	13	0	0
2021	11	hh	M	9	0	0
2021	11	hh	M	8	NA	1
2021	11	hh	F	28	0	0
2021	11	hh	F	28	0	0
2021	11	hh	M	22	0	0
2021	11	hh	F	85	NA	NA
2021	11	hh	F	28	NA	NA
2021	11	hh	M	6	0	0
2021	11	hh	M	64	0	1
2021	11	hh	F	76	0	0
2021	11	school	F	9	NA	0
2021	11	school	F	9	NA	0
2021	11	school	F	9	NA	0
2021	11	school	F	9	NA	0
2021	11	school	F	10	NA	0
2021	11	school	F	9	NA	0
2021	11	school	F	12	NA	0
2021	11	school	F	9	1	1
2021	11	school	F	11	1	1
2021	11	school	F	11	0	0
2021	11	school	F	9	NA	0
2021	11	school	F	9	NA	0
2021	11	school	F	9	NA	0
2021	11	school	F	9	NA	0
2021	11	school	F	10	NA	0
2021	11	school	F	12	NA	0
2021	11	school	F	10	NA	0
2021	11	school	F	11	NA	0
2021	11	school	F	11	NA	0
2021	11	school	F	8	NA	0
2021	11	school	F	10	NA	0
2021	11	school	F	12	NA	0
2021	11	school	F	8	NA	0
2021	11	school	F	11	1	0
2021	11	school	F	9	NA	0
2021	11	school	F	9	NA	0
2021	11	school	F	10	NA	0
2021	11	school	M	11	0	0
2021	11	school	M	9	NA	0
2021	11	school	M	10	NA	0
2021	11	school	M	10	NA	0
2021	11	school	M	10	NA	0
2021	11	school	M	12	NA	0
2021	11	school	M	12	NA	0
2021	11	school	M	12	0	0
2021	11	school	M	10	1	1
2021	11	school	M	10	NA	0
2021	11	school	M	12	NA	0
2021	11	school	M	10	NA	0
2021	11	school	M	12	NA	0
2021	11	school	M	12	NA	0
2021	11	school	M	12	NA	0
2021	11	school	M	12	NA	0
2021	11	school	M	11	NA	0
2021	11	school	M	10	NA	0
2021	11	school	M	10	NA	0
2021	11	school	M	10	NA	0
2021	11	school	M	12	1	1
2021	11	school	M	12	0	0
2021	11	school	M	10	NA	0
2021	11	school	M	11	NA	0
2021	11	school	M	12	1	1
2021	11	school	M	12	1	1
2021	11	school	M	14	1	1
2021	11	school	M	10	NA	0
2021	11	school	M	11	NA	0
2021	11	school	M	11	1	1
2021	11	school	M	10	NA	0
2021	11	school	M	10	NA	0
2021	11	school	M	10	NA	0
2021	11	school	M	10	NA	0
2021	11	school	M	9	0	0
2021	11	school	M	10	NA	0
2021	11	school	M	11	NA	0
2021	11	school	M	12	NA	0
2021	11	school	M	10	NA	0
2021	11	school	M	11	NA	0
2021	11	school	M	9	NA	0
2021	11	school	M	9	NA	0
2021	11	school	M	10	NA	0
2021	11	school	M	11	NA	0
2021	11	school	M	9	NA	0
2021	11	school	M	12	NA	0
2021	11	school	M	11	NA	0
2021	11	school	M	12	NA	0
2021	11	school	M	13	1	1
2021	11	school	M	10	NA	0
2021	11	school	M	12	NA	0
2021	11	school	M	11	NA	0
2021	11	school	M	10	NA	0
2021	11	school	M	11	NA	0
2021	11	school	M	11	0	0
2021	11	school	M	10	NA	0
2021	11	school	M	11	NA	0
2021	11	school	F	8	NA	0
2021	11	school	F	10	NA	0
2021	11	school	F	9	NA	0
2021	11	school	F	9	NA	0
2021	11	school	F	11	NA	0
2021	11	school	F	10	NA	0
2021	11	school	F	9	NA	0
2021	11	school	F	10	NA	0
2021	11	school	F	9	NA	0
2021	11	school	F	11	NA	0
2021	11	school	F	11	NA	0
2021	11	school	F	10	NA	0
2021	11	school	F	11	NA	0
2021	11	school	F	11	NA	0
2021	11	school	F	11	NA	0
2021	11	school	F	11	NA	0
2021	11	school	F	11	NA	0
2021	11	school	F	9	NA	0
2021	11	school	F	10	NA	0
2021	11	school	F	11	NA	0
2021	11	school	F	11	NA	0
2021	11	school	F	11	NA	0
2021	11	school	F	11	NA	0
2021	11	school	F	10	NA	0
2021	11	school	F	11	NA	0
2021	11	school	F	10	NA	0
2021	11	school	F	12	NA	0
2021	11	school	F	13	NA	0
2021	11	school	M	10	NA	0
2021	11	school	M	10	NA	0
2021	11	school	F	9	NA	0
2021	11	school	M	12	NA	0
2021	11	school	M	12	NA	0
2021	11	school	M	12	NA	0
2021	11	school	M	10	NA	0
2021	11	school	M	12	NA	0
2021	11	school	M	10	NA	0
2021	11	school	M	9	NA	0
2021	11	school	M	10	NA	0
2021	11	school	M	9	NA	0
2021	11	school	M	11	NA	0
2021	11	school	M	10	1	0
2021	11	school	M	9	NA	0
2021	11	school	M	10	NA	0
2021	11	school	M	12	NA	0
2021	11	school	M	10	NA	0
2021	11	school	M	9	0	0
2021	11	school	M	10	NA	0
2021	11	school	M	11	NA	0
2021	11	school	M	10	NA	0
2021	11	school	M	10	NA	0
2021	11	school	M	11	NA	0
2021	11	school	M	12	NA	0
2021	11	school	M	12	NA	0
2021	11	school	M	10	NA	0
2021	11	school	F	9	0	1
2021	11	school	F	12	NA	0
2021	11	school	F	12	NA	0
2021	11	school	F	8	NA	0
2021	11	school	F	9	NA	0
2021	11	school	F	12	NA	0
2021	11	school	F	11	NA	0
2021	11	school	F	9	NA	0
2021	11	school	F	10	NA	0
2021	11	school	F	10	NA	0
2021	11	school	F	10	NA	0
2021	11	school	F	10	NA	0
2021	11	school	F	10	NA	0
2021	11	school	F	11	NA	0
2021	11	school	F	10	NA	0
2021	11	school	F	9	NA	0
2021	11	school	F	9	1	1
2021	11	school	F	9	NA	0
2021	11	school	F	9	NA	0
2021	11	school	F	9	NA	0
2021	11	school	F	11	0	0
2021	11	school	F	10	NA	0
2021	11	school	F	10	NA	0
2021	11	school	F	10	NA	0
2021	11	school	F	11	0	0
2021	11	school	F	9	0	0
2021	11	school	F	10	NA	0
2021	11	school	F	10	NA	0
2021	11	school	M	9	NA	0
2021	11	school	M	9	NA	0
2021	11	school	M	11	NA	0
2021	11	school	M	10	NA	0
2021	11	school	M	10	1	1
2021	11	school	M	7	NA	0
2021	11	school	M	11	NA	0
2021	11	school	M	8	NA	0
2021	11	school	M	11	NA	0
2021	11	school	M	9	1	0
2021	11	school	M	11	NA	0
2021	11	school	M	10	1	1
2021	11	school	M	10	NA	0
2021	11	school	M	11	NA	0
2021	11	school	M	11	NA	0
2021	11	school	M	11	NA	0
2021	11	school	M	10	NA	0
2021	11	school	M	10	0	0
2021	11	school	M	10	NA	0
2021	11	school	M	10	NA	0
2021	11	school	M	11	NA	0
2021	11	school	M	10	NA	0
2021	11	school	M	11	NA	0
2021	11	school	M	11	NA	0
2021	11	school	M	8	NA	0
2021	11	school	M	12	NA	0
2021	11	school	M	11	NA	0
2021	11	school	F	11	NA	0
2021	11	school	F	10	0	0
2021	11	school	F	10	NA	0
2021	11	school	F	9	NA	0
2021	11	school	F	10	NA	0
2021	11	school	F	10	NA	0
2021	11	school	F	9	NA	0
2021	11	school	F	11	NA	0
2021	11	school	F	11	NA	0
2021	11	school	F	11	NA	0
2021	11	school	F	10	NA	0
2021	11	school	F	9	NA	0
2021	11	school	F	9	0	0
2021	11	school	F	9	NA	0
2021	11	school	F	9	NA	0
2021	11	school	F	10	0	0
2021	11	school	F	9	NA	0
2021	11	school	F	11	NA	0
2021	11	school	F	9	NA	0
2021	11	school	F	10	NA	0
2021	11	school	F	9	NA	0
2021	11	school	F	8	NA	0
2021	11	school	F	8	NA	0
2021	11	school	F	9	NA	0
2021	11	school	F	10	0	0
2021	11	school	M	12	NA	0
2021	11	school	M	11	NA	0
2021	11	school	M	11	NA	0
2021	11	school	M	11	NA	0
2021	11	school	M	13	NA	0
2021	11	school	M	13	NA	0
2021	11	school	M	11	NA	0
2021	11	school	M	11	NA	0
2021	11	school	M	13	NA	0
2021	11	school	M	10	NA	0
2021	11	school	M	11	1	1
2021	11	school	M	11	NA	0
2021	11	school	M	11	NA	0
2021	11	school	M	13	1	1
2021	11	school	M	10	NA	0
2021	11	school	M	13	1	1
2021	11	school	M	13	NA	0
2021	11	school	M	12	NA	0
2021	11	school	M	13	NA	0
2021	11	school	M	12	1	0
2021	11	school	M	13	NA	0
2021	11	school	F	10	NA	0
2021	11	school	F	11	NA	0
2021	11	school	F	12	NA	0
2021	11	school	F	14	NA	0
2021	11	school	F	11	NA	0
2021	11	school	F	12	NA	0
2021	11	school	F	11	NA	0
2021	11	school	F	12	NA	0
2021	11	school	F	12	NA	0
2021	11	school	F	11	NA	0
2021	11	school	F	10	NA	0
2021	11	school	F	11	NA	0
2021	11	school	F	11	NA	0
2021	11	school	F	11	NA	0
2021	11	school	F	10	NA	0
2021	11	school	F	11	NA	0
2021	11	school	F	10	NA	0
2021	11	school	F	11	0	0
2021	11	school	F	10	NA	0
2021	11	school	F	11	NA	0
2021	11	school	F	11	NA	0
2021	11	school	F	11	NA	0
2021	11	school	F	11	1	1
2021	11	school	F	12	NA	0
2021	11	school	F	10	NA	0
2021	11	school	F	10	NA	0
2021	11	school	F	10	0	0
2021	11	school	F	10	NA	0
2021	11	school	F	10	NA	0
2021	11	school	F	12	NA	0
2021	11	school	F	9	NA	0
2021	11	school	F	11	NA	0
2021	11	school	F	10	NA	0
2021	11	school	F	13	NA	0
2021	11	school	F	11	NA	0
2021	11	school	F	11	NA	0
2021	11	school	F	13	0	1
2021	11	school	F	12	NA	0
2021	11	school	F	11	NA	0
2021	11	school	F	10	NA	0
2021	11	school	F	10	NA	0
2021	11	school	M	11	NA	0
2021	11	school	M	11	NA	0
2021	11	school	M	10	NA	0
2021	11	school	M	12	1	1
2021	11	school	M	13	NA	0
2021	11	school	M	11	1	0
2021	11	school	M	10	NA	0
2021	11	school	M	13	NA	0
2021	11	school	M	12	NA	0
2021	11	school	M	13	1	0
2021	11	school	M	12	NA	0
2021	11	school	M	12	NA	0
2021	11	school	M	11	NA	0
2021	11	school	M	14	NA	0
2021	11	school	M	12	NA	0
2021	11	school	M	12	NA	0
2021	11	school	M	12	NA	0
2021	11	school	M	13	NA	0
2021	11	school	M	12	NA	0
2021	11	school	M	12	0	1
2021	11	school	M	12	NA	0
2021	11	school	M	11	NA	0
2021	11	school	M	13	NA	0
2021	11	school	F	11	NA	0
2021	11	school	F	11	NA	0
2021	11	school	F	10	NA	0
2021	11	school	F	10	NA	0
2021	11	school	F	13	NA	0
2021	11	school	F	10	NA	0
2021	11	school	F	11	0	0
2021	11	school	F	10	NA	0
2021	11	school	F	11	NA	0
2021	11	school	F	12	NA	0
2021	11	school	F	12	NA	0
2021	11	school	F	10	NA	0
2021	11	school	F	11	NA	0
2021	11	school	F	10	NA	0
2021	11	school	F	10	NA	0
2021	11	school	F	10	NA	0
2021	11	school	F	11	NA	0
2021	11	school	F	11	NA	0
2021	11	school	F	10	NA	0
2021	11	school	F	12	0	0
2021	11	school	F	12	NA	0
2021	11	school	F	10	NA	0
2021	11	school	F	12	NA	0
2021	11	school	F	10	0	0
2021	11	school	F	12	NA	0
2021	11	school	F	10	NA	0
2021	11	school	F	11	NA	0
2021	11	school	F	11	NA	0
2021	11	school	F	12	NA	0
2021	11	school	F	12	NA	0
2021	11	school	F	11	NA	0
2021	11	school	F	11	1	1
2021	11	school	F	13	NA	0
2021	11	school	F	11	NA	0
2021	11	school	F	11	NA	0
2021	11	school	F	12	NA	0
2021	11	school	F	11	NA	0
2021	11	school	F	12	NA	0
2021	11	school	F	13	NA	0
2021	11	school	F	12	NA	0
2021	11	school	F	12	NA	0
2021	11	school	F	11	0	0
2021	11	school	F	11	NA	0
2021	11	school	F	10	NA	0
2021	11	school	F	10	NA	0
2021	11	school	F	11	NA	0
2021	11	school	F	11	NA	0
2021	11	school	F	12	NA	0
2021	11	school	F	12	NA	0
2021	11	school	F	12	NA	0
2021	11	school	F	11	NA	0
2021	11	school	F	11	NA	0
2021	11	school	F	10	NA	0
2021	11	school	F	12	NA	0
2021	11	school	F	11	NA	0
2021	11	school	F	11	NA	0
2021	11	school	F	12	NA	0
2021	11	school	F	10	NA	0
2021	11	school	F	11	NA	0
2021	11	school	F	11	NA	0
2021	11	school	F	12	NA	0
2021	11	school	F	11	NA	0
2021	11	school	F	11	0	0
2021	11	school	F	10	NA	0
2021	11	school	F	10	NA	0
2021	11	school	F	14	NA	0
2021	11	school	F	12	0	1
2021	11	school	F	11	NA	0
2021	11	school	F	12	0	0
2021	11	school	F	10	NA	0
2021	11	school	M	11	1	0
2021	11	school	M	12	NA	0
2021	11	school	M	10	NA	0
2021	11	school	M	12	0	0
2021	11	school	M	10	NA	0
2021	11	school	M	11	NA	0
2021	11	school	M	11	NA	0
2021	11	school	M	12	NA	0
2021	11	school	M	11	NA	0
2021	11	school	M	12	NA	0
2021	11	school	M	12	0	0
2021	11	school	M	11	NA	0
2021	11	school	M	13	NA	0
2021	11	school	M	13	NA	0
2021	11	school	M	10	NA	0
2021	11	school	M	12	NA	0
2021	11	school	M	13	NA	0
2021	11	school	M	13	NA	0
2021	11	school	M	12	NA	0
2021	11	school	M	12	NA	0
2021	11	school	M	12	NA	0
2021	11	school	M	13	NA	0
[truncated: 14,145 more rows]
