# Supplementary material for: Evaluation of surveillance-response interventions for Schistosoma haematobium elimination on Pemba Island, Tanzania: A 4-year intervention study with repeated cross-sectional surveys
Source: PLoS Negl Trop Dis. 2026 Feb 3;20(2):e0013947. doi: 10.1371/journal.pntd.0013947 (PMC12867264; doi:10.1371/journal.pntd.0013947)
Supplement: S1 Data — (XLSX) [file pntd.0013947.s005.xlsx]

## Sheet: Sheet1
intv_year	Year of surveillance
IU	number of implementation unit
school_hh_wb	Place of surveillance: school = school, hh = household, wb = water body
sex	Sex of participant: F = Female, M = Male
age	Age of participant: numeric
ufpos	Result of urine filtration: 0 = negative, 1 = positive
haempos	Result of Hemastix: 0 = negative, 1 = positive
